# Supplementary material for: Stability of genomic imprinting in human induced pluripotent stem cells
Source: BMC Genet. 2013 Apr 30;14:32. doi: 10.1186/1471-2156-14-32 (PMC3751563; doi:10.1186/1471-2156-14-32)
Supplement: Additional file 2 — Gene expression analysis of the imprinted genes.H19 (A), IGF2 (B), PEG3 (C), PEG1 (D), GTL2 (E), KCNQ1 (F), NDN (G) and LIT1 (H). Gene expression of the original and hiPSCs was compared to that of hESCs. The GAPDH ratio was calculated. The bars indicate the means ± SD from two replicates. [file 1471-2156-14-32-S2.zip]

Archive with 3 entries (3 files):
- Additional file 2/4854844678165770_add2.ppt
- Additional file 2/4854844678165770_add3.ppt
- Additional file 2/4854844678165770_add4.ppt
